# Supplementary material for: Stochastically modeling multiscale stationary biological processes
Source: PLoS One. 2019 Dec 26;14(12):e0226687. doi: 10.1371/journal.pone.0226687 (PMC6932771; doi:10.1371/journal.pone.0226687)
Supplement: S1 Table — (XLSX) [file pone.0226687.s001.xlsx]

## Sheet: Table S1
Stressor	Stressor Value	Stressor Units	17B-Estradiol (ug/L)	Vitellogenin (mg/mL)	Avg. Fecundity (eggs/female/day)	Reference
Trenbolone alpha	0	ug/L	3.12	17.9	25.8	1,2,3
Trenbolone alpha	0.003	ug/L	4.72	13.4	20.1	1,2,3
Trenbolone alpha	0.1	ug/L	4.23	15	11.5	1,2,3
Trenbolone alpha	0.03	ug/L	1.75	5.6	8.9	1,2,3
Trenbolone alpha	0.1	ug/L	1.17	1.1	0	1,2,3
Trenbolone beta	0	ug/L	4.7	25.8	12.3	1,3
Trenbolone beta	0.005	ug/L	4.11	23.6	4.11	1,
Trenbolone beta	0.05	ug/L	1.82	9.9	1.82	1,3
Trenbolone beta	0.5	ug/L	0.37	0	0.37	1,3
Trenbolone beta	5	ug/L	0.78	0	0.78	1,3
Trenbolone beta	50	ug/L	1.42	1.3	1.42	1,3
Prochloraz	0	mg/L	4.64	18.7	32.4	1,3
Prochloraz	0.03	mg/L	3.01	11.6	22.2	1,3
Prochloraz	0.1	mg/L	3.35	7.4	8.3	1,3
Prochloraz	0.3	mg/L	0.79	1.8	0	1,3
Feniramol	0	mg/L	5.03	18.7	32.4	1,4
Feniramol	0.1	mg/L	9.79	5.4	24.3	1,4
Feniramol	1	mg/L	9.05	5.2	0	1,4
Fadrozole	0	ug/L	4.43	15.1	4.43	1,3
Fadrozole	2	ug/L	2.91	7.6	2.91	1,3
Fadrozole	10	ug/L	1.32	1	1.32	1,3
Fadrozole	50	ug/L	0	0	0	1,3
Stressor	Stressor Value	Stressor Units	Ovarian Aromatase Activity (fmol/hr/mg)		Androgen Receptor-dependent Transcription (Fold Change)			Reference
Prochloraz	17.7	mg/L	30.1					4
Prochloraz	53.6	mg/L	27.8					4
Prochloraz	161.6	mg/L	26.5					4
Prochloraz	476	mg/L	24.4					4
Prochloraz	1417.8	mg/L	19.7					4
Prochloraz	4169.7	mg/L	12.7					4
Fenarimol	20.6	mg/L	29.7					4
Fenarimol	66.2	mg/L	36.5					4
Fenarimol	187.7	mg/L	28.6					4
Fenarimol	580.5	mg/L	27.9					4
Fenarimol	130.6	mg/L	26.6					4
Fenarimol	5032.2	mg/L	22.8					4
Trenbolone beta	0.001	ug/L			2			5
Trenbolone beta	0.01	ug/L			3.4			5
Trenbolone beta	0.1	ug/L			5.4			5
Trenbolone beta	1	ug/L			7.8			5
Trenbolone beta	10	ug/L			10.2			5
Trenbolone beta	100	ug/L			12.1			5
Trenbolone beta	1000	ug/L			13.5			5
Trenbolone beta	10000	ug/L			14.3			5
Fadrozole	0	ug/L	6.4					6
Fadrozole	158.5	ug/L	6.5					6
Fadrozole	535.8	ug/L	5.8					6
Fadrozole	1585.2	ug/L	4.6					6
Fadrozole	5258.5	ug/L	2.9					6
Fadrozole	15852.2	ug/L	2.2					6
	References
1	Miller, 2007, Env Tox Chem 26(3):521-527
2	Jensen, 2006, Environ Sci Technol 40:3112-3117
3	Ankley, 2008, Aquatic Tox 88:69-74
4	Ankley, 2005, Tox Sci 86(2):300-308
5	Wilson, 2002, Tox Sci 70(2):202-211
6	Villeneuve, 2006, Aquatic Tox 76:353-368
