# Supplementary material for: Stochastically modeling multiscale stationary biological processes
Source: PLoS One. 2019 Dec 26;14(12):e0226687. doi: 10.1371/journal.pone.0226687 (PMC6932771; doi:10.1371/journal.pone.0226687)
Supplement: S2 Table — (XLSX) [file pone.0226687.s002.xlsx]

## Sheet: Table S2
From	To	Bootstrapped 95% Confidence Intervals						Kendall's tau
		ymax		K		h
		Lower	Upper	Lower	Upper	Lower	Upper
Androgen Receptor	17B-Estradiol	4.11	5.21	3.33	4.66	1.94	8.06	-0.6
17B-Estradiol	Vitellogenin	18.88	31.22	1.9	4.8	0.74	2.14	0.7
Vitellogenin	Fecundity	24.72	36	5.65	15.23	0.65	1.58	0.7
Kendall's tau	Equation
t > 0
t ≤ 0
